# Supplementary material for: Identification and Characterization of the miRNA Transcriptome Controlling Green Pigmentation of Chicken Eggshells
Source: Genes (Basel). 2024 Jun 19;15(6):811. doi: 10.3390/genes15060811 (PMC11202967; doi:10.3390/genes15060811)
Supplement: Supplementary file 1 [file genes-15-00811-s001.zip]

Archive with 3 entries (3 files):
- Supplemental figures.pdf
- Supplemental Table S1.xlsx
- Supplemental Table S2.xlsx
