# Supplementary material for: Identification and Characterization of the miRNA Transcriptome Controlling Green Pigmentation of Chicken Eggshells
Source: Genes (Basel). 2024 Jun 19;15(6):811. doi: 10.3390/genes15060811 (PMC11202967; doi:10.3390/genes15060811)
Supplement: Supplementary file 1 [file genes-15-00811-s001.zip › Supplemental Table S1.xlsx]

## Sheet: Sheet1
Supplemental Table S1. Primer sequences for qRT-PCR
The name of primers	Sequence, 5’-3’
gga-miR-130b-3p	CGCCTCTTTCCCTGTTGC
gga-miR-194	CGCGTGTAACAGCAACTCCA
gga-miR-449a	GCGCGTGGCAGTGTATGTTA
gga-miR-1710	CGCGTCATCTGCTGCATAAC
U6	GGCAAGGATGACACGC
Universal miRNA qPCR Primer	GATCGCCCTTCTACGTCGTAT
