# Supplementary material for: Identification and Characterization of the miRNA Transcriptome Controlling Green Pigmentation of Chicken Eggshells
Source: Genes (Basel). 2024 Jun 19;15(6):811. doi: 10.3390/genes15060811 (PMC11202967; doi:10.3390/genes15060811)
Supplement: Supplementary file 1 [file genes-15-00811-s001.zip › Supplemental Table S2.xlsx]

## Sheet: Sheet1
Supplemental Table S2. List of significantly enriched GO terms
GO.ID	Term	Annotated	Significant	Expected	KS
GO:0007156	homophilic cell adhesion	104	46	21.37	1.1e-09
GO:0002474	antigen processing and presentation of p...	36	1	7.4	2.6e-08
GO:0001916	positive regulation of T cell mediated c...	35	0	7.19	4.5e-08
GO:0006355	regulation of transcription, DNA-templat...	1219	309	250.5	8.9e-05
GO:0007411	axon guidance	81	30	16.65	0.00023
GO:0021871	forebrain regionalization	16	8	3.29	0.00028
GO:0048915	posterior lateral line system developmen...	9	6	1.85	0.00121
GO:0021903	rostrocaudal neural tube patterning	9	4	1.85	0.00143
GO:0048598	embryonic morphogenesis	328	90	67.4	0.00187
GO:0000959	mitochondrial RNA metabolic process	8	2	1.64	0.00351
GO:0048732	gland development	195	58	40.07	0.00361
GO:0016055	Wnt signaling pathway	187	58	38.43	0.00426
GO:0021879	forebrain neuron differentiation	28	13	5.75	0.00427
GO:0021536	diencephalon development	51	21	10.48	0.00481
GO:0010507	negative regulation of autophagy	10	4	2.05	0.00481
GO:0022037	metencephalon development	40	15	8.22	0.00525
GO:0003002	regionalization	202	67	41.51	0.00619
GO:0060562	epithelial tube morphogenesis	162	51	33.29	0.00631
GO:0034502	protein localization to chromosome	16	7	3.29	0.00703
GO:0010745	negative regulation of macrophage derive...	7	2	1.44	0.00708
GO:0060390	regulation of SMAD protein import into n...	6	3	1.23	0.00722
GO:0048663	neuron fate commitment	34	17	6.99	0.00792
GO:0045746	negative regulation of Notch signaling p...	9	4	1.85	0.00876
GO:0000578	embryonic axis specification	20	9	4.11	0.009
GO:0021521	ventral spinal cord interneuron specific...	7	4	1.44	0.00943
GO:0051084	'de novo' posttranslational protein fold...	16	2	3.29	0.00965
GO:0071542	dopaminergic neuron differentiation	9	4	1.85	0.00992
GO:0048568	embryonic organ development	246	68	50.55	0.01017
GO:0030917	midbrain-hindbrain boundary development	7	2	1.44	0.01037
GO:0009952	anterior/posterior pattern specification	128	43	26.3	0.01054
GO:0007389	pattern specification process	254	84	52.2	0.01067
GO:0043576	regulation of respiratory gaseous exchan...	6	2	1.23	0.0108
GO:0043367	CD4-positive, alpha-beta T cell differen...	19	10	3.9	0.01104
GO:0021549	cerebellum development	35	12	7.19	0.01153
GO:0010629	negative regulation of gene expression	451	121	92.68	0.01191
GO:0090002	establishment of protein localization to...	34	6	6.99	0.01201
GO:0010862	positive regulation of pathway-restricte...	13	4	2.67	0.01255
GO:0042487	regulation of odontogenesis of dentin-co...	7	3	1.44	0.01298
GO:0042476	odontogenesis	49	17	10.07	0.01305
GO:0021575	hindbrain morphogenesis	26	10	5.34	0.01312
GO:0072089	stem cell proliferation	72	26	14.8	0.01316
GO:0006103	2-oxoglutarate metabolic process	9	0	1.85	0.01347
GO:0045666	positive regulation of neuron differenti...	29	13	5.96	0.01352
GO:0010648	negative regulation of cell communicatio...	347	88	71.31	0.01406
GO:0009954	proximal/distal pattern formation	17	9	3.49	0.01439
GO:0009584	detection of visible light	9	1	1.85	0.01454
GO:0043009	chordate embryonic development	338	94	69.46	0.01465
GO:0010800	positive regulation of peptidyl-threonin...	7	3	1.44	0.01494
GO:0008038	neuron recognition	15	8	3.08	0.01494
GO:0042659	regulation of cell fate specification	11	6	2.26	0.01521
GO:0051898	negative regulation of protein kinase B ...	17	5	3.49	0.01553
GO:0046847	filopodium assembly	23	6	4.73	0.01583
GO:0048675	axon extension	29	8	5.96	0.01625
GO:1990138	neuron projection extension	29	8	5.96	0.01625
GO:0006903	vesicle targeting	13	4	2.67	0.0163
GO:0009792	embryo development ending in birth or eg...	344	95	70.69	0.01635
GO:0048546	digestive tract morphogenesis	32	14	6.58	0.01637
GO:0060393	regulation of pathway-restricted SMAD pr...	17	6	3.49	0.01666
GO:0042092	type 2 immune response	10	5	2.05	0.01673
GO:0060850	regulation of transcription involved in ...	8	5	1.64	0.01775
GO:0048562	embryonic organ morphogenesis	163	46	33.5	0.01786
GO:0023057	negative regulation of signaling	345	87	70.9	0.01809
GO:0042481	regulation of odontogenesis	13	4	2.67	0.01833
GO:0035710	CD4-positive, alpha-beta T cell activati...	20	10	4.11	0.01871
GO:0021884	forebrain neuron development	16	7	3.29	0.01885
GO:0019882	antigen processing and presentation	61	9	12.54	0.01898
GO:0048884	neuromast development	7	5	1.44	0.01908
GO:0006879	cellular iron ion homeostasis	14	4	2.88	0.01911
GO:0000413	protein peptidyl-prolyl isomerization	19	9	3.9	0.01921
GO:0002821	positive regulation of adaptive immune r...	44	4	9.04	0.01931
GO:0022029	telencephalon cell migration	22	6	4.52	0.02063
GO:0048846	axon extension involved in axon guidance	14	4	2.88	0.02066
GO:1902284	neuron projection extension involved in ...	14	4	2.88	0.02066
GO:0050793	regulation of developmental process	717	181	147.34	0.02089
GO:0060674	placenta blood vessel development	15	7	3.08	0.02117
GO:0018208	peptidyl-proline modification	26	11	5.34	0.02136
GO:0045995	regulation of embryonic development	50	19	10.27	0.02138
GO:0009129	pyrimidine nucleoside monophosphate meta...	9	3	1.85	0.0221
GO:0046637	regulation of alpha-beta T cell differen...	16	8	3.29	0.02226
GO:0010463	mesenchymal cell proliferation	35	14	7.19	0.02235
GO:0019048	modulation by virus of host morphology o...	7	4	1.44	0.0227
GO:0045622	regulation of T-helper cell differentiat...	7	5	1.44	0.02312
GO:0060828	regulation of canonical Wnt signaling pa...	82	28	16.85	0.02323
GO:0033687	osteoblast proliferation	14	8	2.88	0.02331
GO:0033688	regulation of osteoblast proliferation	14	8	2.88	0.02331
GO:0009968	negative regulation of signal transducti...	335	84	68.84	0.02339
GO:0032786	positive regulation of DNA-templated tra...	10	3	2.05	0.02374
GO:0042074	cell migration involved in gastrulation	16	6	3.29	0.02381
GO:0060070	canonical Wnt signaling pathway	121	38	24.86	0.0239
GO:0030111	regulation of Wnt signaling pathway	118	37	24.25	0.02418
GO:0043046	DNA methylation involved in gamete gener...	6	2	1.23	0.02453
GO:0048916	posterior lateral line development	6	4	1.23	0.0247
GO:0033013	tetrapyrrole metabolic process	19	4	3.9	0.02498
GO:0007266	Rho protein signal transduction	91	21	18.7	0.02504
GO:0008589	regulation of smoothened signaling pathw...	30	13	6.16	0.02507
GO:0060216	definitive hemopoiesis	15	4	3.08	0.02554
GO:0046777	protein autophosphorylation	83	23	17.06	0.02567
GO:0002792	negative regulation of peptide secretion	13	4	2.67	0.02582
GO:0021889	olfactory bulb interneuron differentiati...	6	3	1.23	0.02652
GO:0060716	labyrinthine layer blood vessel developm...	11	6	2.26	0.02678
GO:0045892	negative regulation of transcription, DN...	386	102	79.32	0.02689
GO:0009065	glutamine family amino acid catabolic pr...	8	1	1.64	0.02742
GO:0032543	mitochondrial translation	7	4	1.44	0.02776
GO:0010453	regulation of cell fate commitment	16	7	3.29	0.02818
GO:0048706	embryonic skeletal system development	79	25	16.23	0.02823
GO:0048882	lateral line development	8	5	1.64	0.0283
GO:0001711	endodermal cell fate commitment	12	7	2.47	0.02904
GO:0006470	protein dephosphorylation	76	21	15.62	0.02912
GO:0009312	oligosaccharide biosynthetic process	7	1	1.44	0.02933
GO:0009887	organ morphogenesis	421	107	86.51	0.03
GO:0007350	blastoderm segmentation	8	2	1.64	0.03009
GO:0046638	positive regulation of alpha-beta T cell...	14	7	2.88	0.03009
GO:2000514	regulation of CD4-positive, alpha-beta T...	9	5	1.85	0.03013
GO:0051489	regulation of filopodium assembly	16	5	3.29	0.03032
GO:0071356	cellular response to tumor necrosis fact...	27	5	5.55	0.03055
GO:0001967	suckling behavior	10	6	2.05	0.03081
GO:0048854	brain morphogenesis	15	5	3.08	0.03104
GO:0009218	pyrimidine ribonucleotide metabolic proc...	21	5	4.32	0.03106
GO:1902679	negative regulation of RNA biosynthetic ...	393	103	80.76	0.03119
GO:0072528	pyrimidine-containing compound biosynthe...	25	7	5.14	0.03166
GO:0046131	pyrimidine ribonucleoside metabolic proc...	25	5	5.14	0.03166
GO:0006213	pyrimidine nucleoside metabolic process	25	5	5.14	0.03166
GO:2000058	regulation of protein ubiquitination inv...	9	4	1.85	0.03205
GO:0007431	salivary gland development	18	7	3.7	0.03226
GO:0048704	embryonic skeletal system morphogenesis	59	21	12.12	0.03254
GO:0007435	salivary gland morphogenesis	17	7	3.49	0.03281
GO:0016575	histone deacetylation	21	8	4.32	0.03296
GO:0051571	positive regulation of histone H3-K4 met...	7	4	1.44	0.0331
GO:0009950	dorsal/ventral axis specification	13	7	2.67	0.03361
GO:0046049	UMP metabolic process	8	3	1.64	0.03377
GO:0006222	UMP biosynthetic process	8	3	1.64	0.03377
GO:0009173	pyrimidine ribonucleoside monophosphate ...	8	3	1.64	0.03377
GO:0009174	pyrimidine ribonucleoside monophosphate ...	8	3	1.64	0.03377
GO:0009130	pyrimidine nucleoside monophosphate bios...	8	3	1.64	0.03377
GO:0015914	phospholipid transport	12	3	2.47	0.03384
GO:0034367	macromolecular complex remodeling	10	1	2.05	0.03396
GO:0034368	protein-lipid complex remodeling	10	1	2.05	0.03396
GO:0034369	plasma lipoprotein particle remodeling	10	1	2.05	0.03396
GO:0071705	nitrogen compound transport	190	45	39.04	0.03439
GO:0071383	cellular response to steroid hormone sti...	36	15	7.4	0.03465
GO:0033014	tetrapyrrole biosynthetic process	14	2	2.88	0.03544
GO:0003157	endocardium development	8	5	1.64	0.03575
GO:0060872	semicircular canal development	12	4	2.47	0.03595
GO:0021885	forebrain cell migration	24	6	4.93	0.03626
GO:0051253	negative regulation of RNA metabolic pro...	401	104	82.4	0.03637
GO:0070588	calcium ion transmembrane transport	43	14	8.84	0.03646
GO:0010737	protein kinase A signaling	6	1	1.23	0.03652
GO:0048662	negative regulation of smooth muscle cel...	8	3	1.64	0.03675
GO:1902583	multi-organism intracellular transport	6	1	1.23	0.03676
GO:0044766	multi-organism transport	6	1	1.23	0.03676
GO:0075733	intracellular transport of virus	6	1	1.23	0.03676
GO:0046794	transport of virus	6	1	1.23	0.03676
GO:0034375	high-density lipoprotein particle remode...	7	1	1.44	0.03678
GO:0007009	plasma membrane organization	63	10	12.95	0.03703
GO:0051056	regulation of small GTPase mediated sign...	186	47	38.22	0.03711
GO:0048485	sympathetic nervous system development	9	4	1.85	0.03728
GO:0006783	heme biosynthetic process	10	2	2.05	0.03821
GO:0006779	porphyrin-containing compound biosynthet...	13	2	2.67	0.03825
GO:0072659	protein localization to plasma membrane	51	9	10.48	0.0383
GO:0010677	negative regulation of cellular carbohyd...	10	1	2.05	0.03888
GO:2000027	regulation of organ morphogenesis	79	25	16.23	0.03896
GO:0008033	tRNA processing	32	9	6.58	0.03897
GO:0006206	pyrimidine nucleobase metabolic process	11	6	2.26	0.03929
GO:0048588	developmental cell growth	37	9	7.6	0.03937
GO:0042326	negative regulation of phosphorylation	120	30	24.66	0.03988
GO:0035235	ionotropic glutamate receptor signaling ...	11	6	2.26	0.04004
GO:0035270	endocrine system development	71	25	14.59	0.04033
GO:0006778	porphyrin-containing compound metabolic ...	16	2	3.29	0.04046
GO:0048793	pronephros development	13	6	2.67	0.04081
GO:0046132	pyrimidine ribonucleoside biosynthetic p...	20	5	4.11	0.04087
GO:0046134	pyrimidine nucleoside biosynthetic proce...	20	5	4.11	0.04087
GO:0009220	pyrimidine ribonucleotide biosynthetic p...	20	5	4.11	0.04087
GO:0046632	alpha-beta T cell differentiation	33	13	6.78	0.041
GO:0048557	embryonic digestive tract morphogenesis	16	8	3.29	0.04113
GO:0006221	pyrimidine nucleotide biosynthetic proce...	24	6	4.93	0.04121
GO:0001754	eye photoreceptor cell differentiation	25	7	5.14	0.04135
GO:0045879	negative regulation of smoothened signal...	12	5	2.47	0.04162
GO:0002504	antigen processing and presentation of p...	18	6	3.7	0.0418
GO:0061008	hepaticobiliary system development	41	11	8.43	0.04183
GO:0006357	regulation of transcription from RNA pol...	608	152	124.94	0.04216
GO:0044848	biological phase	15	5	3.08	0.04227
GO:0021587	cerebellum morphogenesis	20	5	4.11	0.04262
GO:0071216	cellular response to biotic stimulus	40	7	8.22	0.04263
GO:0001763	morphogenesis of a branching structure	114	35	23.43	0.04274
GO:1902680	positive regulation of RNA biosynthetic ...	523	132	107.47	0.04291
GO:0090278	negative regulation of peptide hormone s...	12	4	2.47	0.04293
GO:0046676	negative regulation of insulin secretion	12	4	2.47	0.04293
GO:0021983	pituitary gland development	30	12	6.16	0.04315
GO:0006919	activation of cysteine-type endopeptidas...	28	10	5.75	0.04357
GO:0097154	GABAergic neuron differentiation	8	5	1.64	0.04384
GO:0072527	pyrimidine-containing compound metabolic...	41	11	8.43	0.04434
GO:0002824	positive regulation of adaptive immune r...	43	4	8.84	0.04486
GO:0009880	embryonic pattern specification	39	16	8.01	0.04493
GO:0009084	glutamine family amino acid biosynthetic...	12	4	2.47	0.04507
GO:0051569	regulation of histone H3-K4 methylation	9	4	1.85	0.04569
GO:0016071	mRNA metabolic process	156	23	32.06	0.04573
GO:0045893	positive regulation of transcription, DN...	520	131	106.86	0.04586
GO:0008045	motor neuron axon guidance	13	4	2.67	0.04594
GO:0021984	adenohypophysis development	13	6	2.67	0.04602
GO:0001702	gastrulation with mouth forming second	24	5	4.93	0.04604
GO:0009583	detection of light stimulus	24	2	4.93	0.04641
GO:0007265	Ras protein signal transduction	189	44	38.84	0.04649
GO:0051607	defense response to virus	43	6	8.84	0.04666
GO:0051058	negative regulation of small GTPase medi...	12	5	2.47	0.04668
GO:0046580	negative regulation of Ras protein signa...	12	5	2.47	0.04668
GO:0046530	photoreceptor cell differentiation	30	7	6.16	0.04695
GO:0071560	cellular response to transforming growth...	72	20	14.8	0.04718
GO:0071559	response to transforming growth factor b...	72	20	14.8	0.04718
GO:0021537	telencephalon development	90	28	18.49	0.0472
GO:0061138	morphogenesis of a branching epithelium	107	33	21.99	0.04844
GO:0010558	negative regulation of macromolecule bio...	459	115	94.32	0.04882
GO:0034612	response to tumor necrosis factor	34	5	6.99	0.04899
GO:0014034	neural crest cell fate commitment	7	2	1.44	0.0495
GO:0030154	cell differentiation	1207	307	248.03	0.04979
